# Supplementary material for: Spatial Multiomics Analysis Reveals Only Minor Genetic and Epigenetic Changes in Human Liver Cancer Stem-Like Cells Compared With Other Tumor Parenchymal Cells
Source: Front Cell Dev Biol. 2022 Feb 9;10:810687. doi: 10.3389/fcell.2022.810687 (PMC8863946; doi:10.3389/fcell.2022.810687)
Supplement: Supplementary file 2 [file DataSheet2.zip]

Archive with 7 entries (7 files):
- Table S2.xlsx
- Table S3.xlsx
- Table S4.xlsx
- Table S5.xlsx
- Table S6.xlsx
- Table S7.xlsx
- Table S1.xlsx
