# Supplementary material for: Spatial Multiomics Analysis Reveals Only Minor Genetic and Epigenetic Changes in Human Liver Cancer Stem-Like Cells Compared With Other Tumor Parenchymal Cells
Source: Front Cell Dev Biol. 2022 Feb 9;10:810687. doi: 10.3389/fcell.2022.810687 (PMC8863946; doi:10.3389/fcell.2022.810687)
Supplement: Supplementary file 2 [file DataSheet2.zip › Table S2.xlsx]

## Sheet: WGS and WES
Table S2. Quality control results of whole-genome, WES and WGBS library sequencing analysis
Patient	Cell type	Sample	Library	Raw paired reads	Percentage of high quality reads (%)	Percentage of mapped reads (%)	Averaged coverage depth	Coverage>=1× (%)
P1	HCC	G2	Whole genome	383535707	0.9961	0.9949	16.5 ×	0.7877
	PL	G7	Whole genome	279252110	0.9981	0.9952	14.4 ×	0.8017
P2	LCSL	E1A	Whole exome	32109869	0.9284	0.9969	32.5 ×	0.677
		E1B	Whole exome	45548989	0.9439	0.9984	89.9 ×	0.8025
		E1BULK	Whole exome	47913026	0.9431	0.998	112.4 ×	0.9096
	CCA	E2A	Whole exome	40132604	0.9231	0.9901	67.3 ×	0.2306
		E2B	Whole exome	46209816	0.9571	0.9987	66.4 ×	0.9381
		E2C	Whole exome	37438464	0.9389	0.9992	71.6 ×	0.9173
		E2D	Whole exome	39625298	0.9469	0.9748	27.0 ×	0.1051
	HCC	E3A-1	Whole exome	49028209	0.94	0.9996	115.3 ×	0.9397
		E3A-2	Whole exome	61291145	0.9265	0.999	111.0 ×	0.9394
		E3C	Whole exome	42403225	0.9386	0.9991	72.3 ×	0.9359
	PL	E4A	Whole exome	37286609	0.9372	0.9961	62.1 ×	0.1437
		E4B	Whole exome	45702035	0.9327	0.9965	63.0 ×	0.415
		E4C	Whole exome	58833687	0.9535	0.9988	103.1 ×	0.9406
		E4D	Whole exome	23989759	0.9249	0.9979	33.5 ×	0.9313
	PDR	E5A	Whole exome	48674477	0.9494	0.9967	71.9 ×	0.5162
		E5B	Whole exome	46821619	0.9367	0.9976	73.3 ×	0.8507
		E5C	Whole exome	37423102	0.9392	0.9832	47.4 ×	0.1473
	Immune	E6	Whole exome	40992186	0.9491	0.9995	93.1 ×	0.948
P7	Immune	EBULK	Whole exome	44569204	0.9295	0.9994	71.0 ×	0.9068
	PDR	EPDR1	Whole exome	41925291	0.9386	0.9994	68.4 ×	0.6219
		EPDR2	Whole exome	47599375	0.9497	0.9995	107.8 ×	0.8684
	LCSL	ELCSL1	Whole exome	60455602	0.9505	0.9994	112.7 ×	0.9392
		ELCSL2	Whole exome	33874620	0.9511	0.9993	69.0 ×	0.8994
	HCC	EHCC1	Whole exome	40985792	0.9324	0.9992	83.6 ×	0.8463
		EHCC2	Whole exome	32985242	0.9305	0.9987	49.8 ×	0.2982

## Sheet: WGBS
Patient	Cell type	Sample	Raw paired reads	Percentage of mapped reads (%)	Bisulfite conversion rate	Total CpG（coverage>=1×）	CpG coverage>=1× (%)
P2	LCSL	M1A	347613803	0.505	98.9281	7880759	13.4
		M1B	348091038	0.496	98.9082	12365828	21.03
		M1BULK	336991183	0.444	99.1804	4688902	7.97
		M1C	369805512	0.44	98.1399	3538027	6.02
		M1D	356652463	0.142	78.2572	266960	0.45
		M1H	484839641	0.259	95.0857	3043345	5.18
	CCA	M2A	348656944	0.435	97.8451	2444095	4.16
		M2B	360556402	0.444	98.9965	13163117	22.39
		M2C	320378172	0.437	98.7131	24256902	41.25
	HCC	M3A	315899336	0.418	98.7135	18326495	31.17
		M3B	320990619	0.407	98.6041	19862336	33.78
	PL	M4A	322107915	0.437	98.6027	19517273	33.19
		M4B	299539038	0.404	98.6786	16047747	27.29
	PDR	M5A	335812720	0.407	98.6318	26011479	44.24
		M5B	317786024	0.402	98.6425	31766101	54.02
P4	CCA	P4CCA	420294245	0.084	97.8103	652116	1.11
	HCC	P4HCC	262524256	0.063	98.7601	339723	0.58
	LCSL	P4LCSL1	244685962	0.023	97.4248	277385	0.47
		P4LCSL2	251196162	0.012	97.6138	176743	0.3
	PDR	P4PDR1	309330788	0.04	97.4027	503891	0.86
		P4PDR2	208956229	0.019	92.8828	315510	0.54
P7	HCC	MHCC1	298588152	0.377	98.9881	8403844	14.29
		MHCC2	300034052	0.378	98.959	6469482	11
	LCSL	MLCSL1	303690783	0.365	98.883	12031562	20.46
		MLCSL2	297951159	0.365	98.4638	16460772	27.99
		MLCSL3	295101746	0.301	98.7779	22849782	38.86
	PDR	MPDR	298444005	0.37	99.2372	9858087	16.76
