# Supplementary material for: Spatial Multiomics Analysis Reveals Only Minor Genetic and Epigenetic Changes in Human Liver Cancer Stem-Like Cells Compared With Other Tumor Parenchymal Cells
Source: Front Cell Dev Biol. 2022 Feb 9;10:810687. doi: 10.3389/fcell.2022.810687 (PMC8863946; doi:10.3389/fcell.2022.810687)
Supplement: Supplementary file 2 [file DataSheet2.zip › Table S5.xlsx]

## Sheet: Table S5
Table S5. DMRs between different types of samples of P2.
Group1	Group2	Tiles	Differential methylated tiles	Hyper-methylated tiles	Hypo-methylated tiles	Total DMR ratio (%)	Hyper-DMR ratio (%)	Hypo- DMR ratio (%)
PDR	LCSL	33250	3371	750	2621	10.1383	2.25564	7.88271
LCSL	HCC	15375	4159	603	3556	27.0504	3.92195	23.1285
LCSL	CCA	12041	3887	388	3499	32.2814	3.22232	29.059
HCC	CCA	20949	1648	425	1223	7.86672	2.02874	5.83799
PDR	PL	23898	1813	518	1295	7.58641	2.16755	5.41886
Paratumor	Tumor	146126	45046	3811	41235	30.8268	2.60802	28.2188
