# Supplementary material for: Spatial Multiomics Analysis Reveals Only Minor Genetic and Epigenetic Changes in Human Liver Cancer Stem-Like Cells Compared With Other Tumor Parenchymal Cells
Source: Front Cell Dev Biol. 2022 Feb 9;10:810687. doi: 10.3389/fcell.2022.810687 (PMC8863946; doi:10.3389/fcell.2022.810687)
Supplement: Supplementary file 2 [file DataSheet2.zip › Table S6.xlsx]

## Sheet: PDR vs. LCSL
Table S6. The distribution of DMRs of P2 samples in the 15 chromatin states.
	DMR_in_featureRegion	hyperDMR_in_featureRegion	hypoDMR_in_featureRegion	unDiffTile_in_featureRegion	DMR_in_otherRegion	hyperDMR_in_otherRegion	hypoDMR_in_otherRegion	unDiffTile_in_otherRegion	DMR_FisherTest.Pvalue	hyperDMR_FisherTest.Pvalue	hypoDMR_FisherTest.Pvalue	DMR_FisherTest.Qvalue	hyperDMR_FisherTest.Qvalue	hypoDMR_FisherTest.Q-value
1_TssA	183	72	111	2147	3188	678	2510	27732	0.999961	0.00904592	1	1	0.325653	1
2_TssAFlnk	14	4	10	60	3357	746	2611	29819	0.0157388	0.0717594	0.0535597	0.519382	1	1
3_TxFlnk	6	2	4	21	3365	748	2617	29858	0.0497235	0.108105	0.137938	1	1	1
4_Tx	132	27	105	2844	3239	723	2516	27035	1	1	1	1	1	1
5_TxWk	574	144	430	6804	2797	606	2191	23075	1	0.991551	1	1	1	1
6_EnhG	3	2	1	30	3368	748	2620	29849	0.663981	0.184279	0.926308	1	1	1
7_Enh	88	26	62	470	3283	724	2559	29409	2.0009e-05	0.000264888	0.00224609	0.00078035	0.0105955	0.0920898
8_ZNF/Rpts	34	6	28	298	3337	744	2593	29581	0.502082	0.757099	0.392263	1	1	1
9_Het	189	37	152	1030	3182	713	2469	28849	1.79841e-09	0.0223627	5.96693e-09	8.63237e-08	0.693244	2.9238e-07
10_TssBiv	75	42	33	641	3296	708	2588	29238	0.399764	6.02425e-08	0.999569	1	2.71091e-06	1
11_BivFlnk	6	4	2	32	3365	746	2619	29847	0.182585	0.0112865	0.771825	1	0.383742	1
12_EnhBiv	13	4	9	38	3358	746	2612	29841	0.00137804	0.0191256	0.0117413	0.0482315	0.631146	0.434429
13_ReprPC	69	30	39	308	3302	720	2582	29571	9.69114e-07	1.59982e-09	0.0223349	4.07028e-05	7.67912e-08	0.781722
14_ReprPCWk	159	28	131	856	3212	722	2490	29023	1.76948e-08	0.10121	1.04309e-08	8.31655e-07	1	5.00685e-07
15_Quies	1637	295	1342	11586	1734	455	1279	18293	6.23973e-28	0.39216	3.85545e-35	3.24466e-26	1	2.00483e-33

## Sheet: LCSL vs. HCC
	DMR_in_featureRegion	hyperDMR_in_featureRegion	hypoDMR_in_featureRegion	unDiffTile_in_featureRegion	DMR_in_otherRegion	hyperDMR_in_otherRegion	hypoDMR_in_otherRegion	unDiffTile_in_otherRegion	DMR_FisherTest.Pvalue	hyperDMR_FisherTest.Pvalue	hypoDMR_FisherTest.Pvalue	DMR_FisherTest.Qvalue	hyperDMR_FisherTest.Qvalue	hypoDMR_FisherTest.Qvalue
1_TssA	128	81	47	613	4031	522	3509	10603	1	1.07e-12	1	1	4.92e-11	1
2_TssAFlnk	8	3	5	13	4151	600	3551	11203	0.183347	0.0450497	0.44429	1	1	1
3_TxFlnk	1	1	0	9	4158	602	3556	11207	0.957366	0.407779	1	1	1	1
4_Tx	83	34	49	1104	4076	569	3507	10112	1	0.9999	1	1	1	1
5_TxWk	507	110	397	2526	3652	493	3159	8690	1	0.99474	1	1	1	1
6_EnhG	2	0	2	10	4157	603	3554	11206	0.876319	1	0.823737	1	1	1
7_Enh	66	15	51	149	4093	588	3505	11067	0.12877	0.0204509	0.34316	1	0.511272	1
8_ZNF/Rpts	108	4	104	77	4051	599	3452	11139	2.22e-19	0.598322	4.71e-22	1.04e-17	1	2.21e-20
9_Het	288	12	276	246	3871	591	3280	10970	9.3e-41	0.671154	2.69e-47	4.74e-39	1	1.37e-45
10_TssBiv	60	45	15	171	4099	558	3541	11045	0.668811	2.75e-16	1	1	1.35e-14	1
11_BivFlnk	8	7	1	11	4151	596	3555	11205	0.113726	1.69e-05	0.963342	1	0.000591024	1
12_EnhBiv	13	7	6	14	4146	596	3550	11202	0.0153541	5.39e-05	0.345528	0.583456	0.00172626	1
13_ReprPC	43	25	18	83	4116	578	3538	11133	0.0474124	1.2e-10	0.948233	1	5.18e-09	1
14_ReprPCWk	171	27	144	233	3988	576	3412	10983	1.41e-11	0.000351294	4.46e-10	6.19e-10	0.0108901	1.92e-08
15_Quies	1876	212	1664	3438	2283	391	1892	7778	1.01e-61	0.0116882	6.17e-68	5.25e-60	0.338958	3.21e-66

## Sheet: LCSL vs. CCA
	DMR_in_featureRegion	hyperDMR_in_featureRegion	hypoDMR_in_featureRegion	unDiffTile_in_featureRegion	DMR_in_otherRegion	hyperDMR_in_otherRegion	hypoDMR_in_otherRegion	unDiffTile_in_otherRegion	DMR_FisherTest.Pvalue	hyperDMR_FisherTest.Pvalue	hypoDMR_FisherTest.Pvalue	DMR_FisherTest.Qvalue	hyperDMR_FisherTest.Qvalue	hypoDMR_FisherTest.Qvalue
1_TssA	92	61	31	410	3795	327	3468	7744	1	3.7e-14	1	1	1.67e-12	1
2_TssAFlnk	4	3	1	5	3883	385	3498	8149	0.324013	0.00438971	0.882684	1	0.131691	1
3_TxFlnk	1	0	1	8	3886	388	3498	8146	0.970094	1	0.959838	1	1	1
4_Tx	52	15	37	803	3835	373	3462	7351	1	0.999996	1	1	1	1
5_TxWk	387	73	314	1786	3500	315	3185	6368	1	0.935559	1	1	1	1
6_EnhG	2	2	0	6	3885	386	3499	8148	0.787212	0.0480487	1	1	1	1
7_Enh	55	14	41	108	3832	374	3458	8046	0.372247	0.0012254	0.775644	1	0.0392129	1
8_ZNF/Rpts	107	3	104	62	3780	385	3395	8092	8.2e-17	0.571929	2.25e-18	3.85e-15	1	1.06e-16
9_Het	253	9	244	183	3634	379	3255	7971	1.86e-29	0.510416	1.97e-32	9.67e-28	1	1.02e-30
10_TssBiv	48	38	10	128	3839	350	3489	8026	0.93656	3.64e-17	1	1	1.75e-15	1
11_BivFlnk	4	2	2	8	3883	386	3497	8146	0.576438	0.0727508	0.851219	1	1	1
12_EnhBiv	7	4	3	8	3880	384	3496	8146	0.178354	0.00155104	0.688053	1	0.0480823	1
13_ReprPC	44	28	16	57	3843	360	3483	8097	0.011158	2.06e-17	0.953504	0.435162	1.01e-15	1
14_ReprPCWk	114	9	105	170	3773	379	3394	7984	0.00288587	0.426211	0.00208344	0.121207	1	0.0916712
15_Quies	1512	117	1395	2514	2375	271	2104	5640	1.64e-18	0.630263	3.27e-21	7.85e-17	1	1.6e-19

## Sheet: PDR vs. PL
	DMR_in_featureRegion	hyperDMR_in_featureRegion	hypoDMR_in_featureRegion	unDiffTile_in_featureRegion	DMR_in_otherRegion	hyperDMR_in_otherRegion	hypoDMR_in_otherRegion	unDiffTile_in_otherRegion	DMR_FisherTest.Pvalue	hyperDMR_FisherTest.Pvalue	hypoDMR_FisherTest.Pvalue	DMR_FisherTest.Qvalue	hyperDMR_FisherTest.Qvalue	hypoDMR_FisherTest.Qvalue
1_TssA	111	68	43	1232	1702	450	1252	20853	0.179782	1.67e-10	0.999921	1	7.51e-09	1
2_TssAFlnk	7	5	2	25	1806	513	1293	22060	0.00892804	0.000550053	0.44548	0.276769	0.0187018	1
3_TxFlnk	2	2	0	11	1811	516	1295	22074	0.25877	0.034597	1	1	0.934119	1
4_Tx	83	16	67	2013	1730	502	1228	20072	1	1	1	1	1	1
5_TxWk	345	101	244	4809	1468	417	1051	17276	0.997414	0.903757	0.994782	1	1	1
6_EnhG	3	1	2	15	1810	517	1293	22070	0.151936	0.310003	0.242035	1	1	1
7_Enh	54	18	36	291	1759	500	1259	21794	2.94e-07	0.000304652	7.07e-05	1.21e-05	0.0106628	0.00318116
8_ZNF/Rpts	29	9	20	302	1784	509	1275	21783	0.23487	0.285458	0.33081	1	1	1
9_Het	94	21	73	962	1719	497	1222	21123	0.0582014	0.661272	0.0201033	1	1	0.723718
10_TssBiv	46	37	9	342	1767	481	1286	21743	0.00174606	1.32e-13	0.997724	0.059366	6.19e-12	1
11_BivFlnk	5	4	1	26	1808	514	1294	22059	0.0817868	0.004658	0.785491	1	0.144398	1
12_EnhBiv	4	0	4	17	1809	518	1291	22068	0.0700482	1	0.026343	1	1	0.922006
13_ReprPC	34	11	23	157	1779	507	1272	21928	2.6e-06	0.00176145	0.000161613	0.000104063	0.0563664	0.00694934
14_ReprPCWk	81	21	60	592	1732	497	1235	21493	2.41e-05	0.0449834	8.35e-05	0.000876331	1	0.00367282
15_Quies	847	192	655	8969	966	326	640	13116	2.44e-07	0.953077	1.27e-12	1.03e-05	1	6.2e-11

## Sheet: Paratumor vs. Tumor
	DMR_in_featureRegion	hyperDMR_in_featureRegion	hypoDMR_in_featureRegion	unDiffTile_in_featureRegion	DMR_in_otherRegion	hyperDMR_in_otherRegion	hypoDMR_in_otherRegion	unDiffTile_in_otherRegion	DMR_FisherTest.Pvalue	hyperDMR_FisherTest.Pvalue	hypoDMR_FisherTest.Pvalue	DMR_FisherTest.Qvalue	hyperDMR_FisherTest.Qvalue	hypoDMR_FisherTest.Qvalue
1_TssA	1347	685	662	7095	43699	3126	40573	93985	1	2.10416e-106	1	1	9.46874e-105	1
2_TssAFlnk	120	32	88	202	44926	3779	41147	100878	0.00794515	1.56159e-10	0.323739	0.27808	4.68476e-09	1
3_TxFlnk	32	6	26	80	45014	3805	41209	101000	0.729408	0.0931092	0.868855	1	1	1
4_Tx	864	186	678	11732	44182	3625	40557	89348	1	1	1	1	1	1
5_TxWk	5921	719	5202	28650	39125	3092	36033	72430	1	1	1	1	1	1
6_EnhG	27	6	21	125	45019	3805	41214	100955	0.999914	0.341108	0.999989	1	1	1
7_Enh	946	151	795	1879	44100	3660	40440	99201	0.001141	2.10855e-16	0.197776	0.0422171	7.16907e-15	1
8_ZNF/Rpts	373	24	349	609	44673	3787	40886	100471	9.99273e-07	0.444726	3.47125e-07	3.79724e-05	1	1.42321e-05
9_Het	2748	98	2650	1985	42298	3713	38585	99095	0	0.00633807	0	0	0.139438	0
10_TssBiv	548	461	87	1759	44498	3350	41148	99321	1	8.08841e-211	1	1	4.0442e-209	1
11_BivFlnk	45	28	17	100	45001	3783	41218	100980	0.509676	1.74589e-14	0.999923	1	5.76144e-13	1
12_EnhBiv	70	26	44	100	44976	3785	41191	100980	0.00271966	6.29035e-13	0.367727	0.0979079	2.01291e-11	1
13_ReprPC	548	209	339	776	44498	3602	40896	100304	2.27354e-16	2.95085e-96	0.153206	9.32151e-15	1.23936e-94	1
14_ReprPCWk	2001	112	1889	2461	43045	3699	39346	98619	8.21058e-89	0.0298297	3.6308e-94	3.85897e-87	0.626423	1.67017e-92
15_Quies	26712	1021	25691	40133	18334	2790	15544	60947	0	1	0	0	1	0
