# Supplementary material for: Spatial Multiomics Analysis Reveals Only Minor Genetic and Epigenetic Changes in Human Liver Cancer Stem-Like Cells Compared With Other Tumor Parenchymal Cells
Source: Front Cell Dev Biol. 2022 Feb 9;10:810687. doi: 10.3389/fcell.2022.810687 (PMC8863946; doi:10.3389/fcell.2022.810687)
Supplement: Supplementary file 2 [file DataSheet2.zip › Table S7.xlsx]

## Sheet: 10_TssBiv
Table S7. Genes corresponding to the hypermethylated DMRs between PDR and LCSL cells in the chromatin states 10_TssBiv and 13_ReprPC.
Positon	M5A	M5B	M1A	M1B	M1C	M1D	M1BULK	M1H	P-value	Q-value	meth.diff	Promoter	Fetal liver H3K27me3/H3K4me3 bivalent gene	Function
chr12:57475501:57475800	0.291667	0.030303	0.441176	NA	NA	NA	0.666667	NA	1.5277e-08	4.07007e-07	48.0995	ARHGAP9	NO	ARHGAP9 (Rho GTPase Activating Protein 9) is a Protein Coding gene. Diseases associated with ARHGAP9 include Charcot-Marie-Tooth Disease, Axonal, Type 2U and Interstitial Lung And Liver Disease. Among its related pathways are Innate Immune System and Signaling by GPCR. Gene Ontology (GO) annotations related to this gene include GTPase activator activity and phosphatidylinositol-3,4,5-trisphosphat…
chr1:203273401:203273700	0.25	0.265487	0.95	0.714286	0.9	NA	NA	0.617647	5.74176e-16	7.02629e-14	54.3421	CHIT1	NO	CHIT1 (Chitinase 1) is a Protein Coding gene. Diseases associated with CHIT1 include Chitotriosidase Deficiency and Gaucher Disease, Type I. Among its related pathways are Innate Immune System and Metabolism. Gene Ontology (GO) annotations related to this gene include hydrolase activity, hydrolyzing O-glycosyl compounds and chitinase activity. An important paralog of this gene is CHIA.
chr2:72143701:72144000	0.147059	0.192308	0.807692	0.0454545	NA	NA	NA	NA	0.000524967	0.0029081	31.1688	CY6B1	YES	CYP26B1 (Cytochrome P450 Family 26 Subfamily B Member 1) is a Protein Coding gene. Diseases associated with CYP26B1 include Radiohumeral Fusions With Other Skeletal And Craniofacial Anomalies and Craniosynostosis. Among its related pathways are Drug metabolism - cytochrome P450 and Signaling by Retinoic Acid. Gene Ontology (GO) annotations related to this gene include iron ion binding and oxidore…
chr2:72144001:72144300	0.0952381	0.132743	0.690476	0.194805	NA	NA	NA	NA	2.40172e-06	3.34969e-05	25.3036	CY6B1	YES	CYP26B1 (Cytochrome P450 Family 26 Subfamily B Member 1) is a Protein Coding gene. Diseases associated with CYP26B1 include Radiohumeral Fusions With Other Skeletal And Craniofacial Anomalies and Craniosynostosis. Among its related pathways are Drug metabolism - cytochrome P450 and Signaling by Retinoic Acid. Gene Ontology (GO) annotations related to this gene include iron ion binding and oxidore…
chr12:130164001:130164300	0.0707071	0.131579	0.0555556	0.666667	NA	NA	NA	NA	0.000238265	0.00155632	26.7992	FZD10-AS1	YES	FZD10-AS1 (FZD10 Antisense Divergent Transcript) is an RNA Gene, and is affiliated with the lncRNA class.
chr3:30894301:30894600	0.0652174	0.178571	0.5	NA	NA	NA	NA	0.432432	3.55564e-07	6.34385e-06	37.573	GADL1	YES	GADL1 (Glutamate Decarboxylase Like 1) is a Protein Coding gene. Diseases associated with GADL1 include Bipolar I Disorder and Pericholangitis. Among its related pathways are Metabolism and Amino acid synthesis and interconversion (transamination). Gene Ontology (GO) annotations related to this gene include pyridoxal phosphate binding and sulfinoalanine decarboxylase activity. An important paralo…
chr17:76074001:76074300	0.192308	0.307692	NA	0.285714	0.923077	NA	NA	NA	0.00276229	0.0104782	36.9565	GALR2	YES	GALR2 (Galanin Receptor 2) is a Protein Coding gene. Among its related pathways are Signaling by GPCR and Peptide ligand-binding receptors. Gene Ontology (GO) annotations related to this gene include G protein-coupled receptor activity and galanin receptor activity. An important paralog of this gene is CXCR2.
chr17:76074001:76074300	0.192308	0.307692	NA	0.285714	0.923077	NA	NA	NA	0.00276229	0.0104782	36.9565	SRP68	YES	This gene encodes a subunit of the signal recognition particle (SRP). The SRP is a ribonucleoprotein complex that transports secreted and membrane proteins to the endoplasmic reticulum for processing. The complex includes a 7S RNA and six protein subunits. The encoded protein is the 68kDa component of the SRP, and forms a heterodimer with the 72kDa subunit that is required for SRP function. Alter…
chr2:236169901:236170200	0.140845	0.142857	NA	0.581818	0.05	NA	NA	NA	1.06031e-05	0.000119802	31.3163	GBX2	NO	GBX2 (Gastrulation Brain Homeobox 2) is a Protein Coding gene. Diseases associated with GBX2 include Colon Small Cell Carcinoma and Opitz-Gbbb Syndrome. Among its related pathways are Dopaminergic Neurogenesis and Neural Crest Differentiation. Gene Ontology (GO) annotations related to this gene include DNA-binding transcription factor activity and sequence-specific DNA binding. An important paral…
chr16:165301:165600	0.0153846	0.0384615	0.0769231	0.590909	NA	NA	NA	NA	2.18966e-08	5.60611e-07	29.5455	HBM	NO	hemoglobin subunit mu
chr1:110211901:110212200	0.5	0.03125	0.545455	0.3125	NA	NA	NA	NA	0.000193636	0.00131436	28.4615	KCNC4	YES	KCNC4 (Potassium Voltage-Gated Channel Subfamily C Member 4) is a Protein Coding gene. Diseases associated with KCNC4 include Congenital Disorder Of Glycosylation, Type Iic and Spinocerebellar Ataxia 13. Among its related pathways are Dopamine-DARPP32 Feedback onto cAMP Pathway and Transmission across Chemical Synapses. Gene Ontology (GO) annotations related to this gene include ion channel activ…
chr12:49544101:49544400	0.442623	0.547945	NA	0.852941	0.973684	NA	NA	NA	3.41997e-11	1.72269e-09	43.3364	KCNH3	YES	KCNH3 (Potassium Voltage-Gated Channel Subfamily H Member 3) is a Protein Coding gene. Diseases associated with KCNH3 include Deafness, Autosomal Dominant 2A and Cantu Syndrome. Among its related pathways are Dopamine-DARPP32 Feedback onto cAMP Pathway and Transmission across Chemical Synapses. Gene Ontology (GO) annotations related to this gene include obsolete signal transducer activity and vol…
chr9:129481801:129482100	0.375	0.777778	0.944444	0.956522	NA	NA	NA	NA	1.99101e-06	2.85217e-05	40	LINC00963	NO	LINC00963 (Long Intergenic Non-Protein Coding RNA 963) is an RNA Gene, and is affiliated with the lncRNA class. Diseases associated with LINC00963 include Prostate Disease and Renal Cell Carcinoma, Nonpapillary.
chr11:75668401:75668700	0.0384615	0.027027	0.722222	NA	NA	NA	NA	0.0454545	3.01155e-07	5.47228e-06	33.3333	MAP6	YES	This gene encodes a microtubule-associated protein. The encoded protein is a calmodulin-binding and calmodulin-regulated protein that is involved in microtubule stabilization. Two transcript variants encoding distinct isoforms have been identified for this gene
chr4:30722701:30723000	0.0724638	0.0769231	NA	0.52381	NA	0.0454545	NA	NA	2.34285e-06	3.27391e-05	29.5055	PCDH7	YES	This gene belongs to the protocadherin gene family, a subfamily of the cadherin superfamily. The gene encodes a protein with an extracellular domain containing 7 cadherin repeats. The gene product is an integral membrane protein that is thought to function in cell-cell recognition and adhesion. Alternative splicing yields isoforms with unique cytoplasmic tails. PCDH7 (Protocadherin 7) is a Protei…
chr16:67528201:67528500	0.782609	0.357143	NA	0.9	NA	NA	NA	0.727273	0.00519068	0.016866	27.6888	RIPOR1	NO	Downstream effector protein for Rho-type small GTPases that plays a role in cell polarity and directional migration (PubMed:27807006). Acts as an adapter protein, linking active Rho proteins to STK24 and STK26 kinases, and hence positively regulates Golgi reorientation in polarized cell migration upon Rho activation (PubMed:27807006). Involved in the subcellular relocation of STK26 from the Golgi…
chr16:67528201:67528500	0.782609	0.357143	NA	0.9	NA	NA	NA	0.727273	0.00519068	0.016866	27.6888	LOC100505942	NO	LOC100505942 (Uncharacterized LOC100505942) is an RNA Gene, and is affiliated with the lncRNA class.
chr6:35213101:35213400	0.111111	0.313433	NA	0.0714286	NA	NA	0.8	NA	0.00030273	0.00188663	33.0556	SCUBE3	YES	SCUBE3 (Signal Peptide, CUB Domain And EGF Like Domain Containing 3) is a Protein Coding gene. Diseases associated with SCUBE3 include Deafness, Autosomal Dominant 31 and Lung Cancer. Gene Ontology (GO) annotations related to this gene include calcium ion binding. An important paralog of this gene is SCUBE1.
chr17:72115801:72116100	0.189189	0.0555556	NA	0.880952	NA	NA	0.0666667	NA	8.98796e-12	5.31906e-10	57.7796	SOX9-AS1	YES	SOX9-AS1 (SOX9 Antisense RNA 1) is an RNA Gene, and is affiliated with the lncRNA class.
chr2:238847401:238847700	0.147059	0.0434783	0.5	NA	0.137931	NA	NA	NA	1.81729e-05	0.000188246	27.7494	TWIST2	YES	The protein encoded by this gene is a basic helix-loop-helix type transcription factor and shares similarity with Twist. This protein may inhibit osteoblast maturation and maintain cells in a preosteoblast phenotype during osteoblast development. This gene may be upregulated in certain cancers. Mutations in this gene cause focal facial dermal dysplasia 3, Setleis type. Two transcript variants enc…
chr22:24495001:24495300	0.278351	0.521739	0.552632	0.735294	NA	NA	NA	NA	8.40936e-05	0.000665006	28.9395	UPB1	YES	This gene encodes a protein that belongs to the CN hydrolase family. Beta-ureidopropionase catalyzes the last step in the pyrimidine degradation pathway. The pyrimidine bases uracil and thymine are degraded via the consecutive action of dihydropyrimidine dehydrogenase (DHPDH), dihydropyrimidinase (DHP) and beta-ureidopropionase (UP) to beta-alanine and beta-aminoisobutyric acid, respectively. UP …
chr22:24495001:24495300	0.278351	0.521739	0.552632	0.735294	NA	NA	NA	NA	8.40936e-05	0.000665006	28.9395	ADORA2A-AS1	YES	ADORA2A antisense RNA 1
Note: Fetal liver H3K27me3/H3K4me3 bivalent genes refer to reference 48; Gene function annotations were from GeneCards database (https://www.genecards.org/).

## Sheet: 13_ReprPC
Positon	M5A	M5B	M1A	M1B	M1C	M1D	M1BULK	M1H	P-value	Q-value	meth.diff	Promoter	Fetal liver H3K27me3/H3K4me3 bivalent gene	Function
chr19:1449001:1449300	0.614286	0.51087	NA	0.944444	NA	NA	0.851852	NA	2.36377e-07	4.41198e-06	39.3038	APC2	YES	APC2 (APC Regulator Of WNT Signaling Pathway 2) is a Protein Coding gene. Diseases associated with APC2 include Sotos Syndrome 3 and Cortical Dysplasia, Complex, With Other Brain Malformations 10. Among its related pathways are Endometrial cancer and Gastric cancer. Gene Ontology (GO) annotations related to this gene include binding and beta-catenin binding. An important paralog of this gene is A…
chr1:6181201:6181500	0.0666667	0.244898	NA	0.352941	0.642857	NA	NA	NA	0.00557385	0.0177464	29.5041	CHD5	YES	This gene encodes a member of the chromodomain helicase DNA-binding protein family. Members of this family are characterized by a chromodomain, a helicase ATP-binding domain and an additional functional domain. This gene encodes a neuron-specific protein that may function in chromatin remodeling and gene transcription. This gene is a potential tumor suppressor gene that may play a role in the dev…
chr14:101561401:101561700	0.126984	0.0555556	NA	0.653846	NA	NA	0.227273	NA	5.64638e-06	6.94489e-05	36.244	DIO3	YES	DIO3 (Iodothyronine Deiodinase 3) is a Protein Coding gene. Diseases associated with DIO3 include Hypothyroidism and Uniparental Disomy Of Chromosome 14. Among its related pathways are Metabolism and Amine-derived hormones. Gene Ontology (GO) annotations related to this gene include thyroxine 5'-deiodinase activity and thyroxine 5-deiodinase activity. An important paralog of this gene is DIO2.
chr14:101561401:101561700	0.126984	0.0555556	NA	0.653846	NA	NA	0.227273	NA	5.64638e-06	6.94489e-05	36.244	MIR1247	YES	microRNAs (miRNAs) are short (20-24 nt) non-coding RNAs that are involved in post-transcriptional regulation of gene expression in multicellular organisms by affecting both the stability and translation of mRNAs. miRNAs are transcribed by RNA polymerase II as part of capped and polyadenylated primary transcripts (pri-miRNAs) that can be either protein-coding or non-coding. The primary transcript …
chr20:63499801:63500100	0.30303	0.0666667	0.833333	0.266667	NA	NA	NA	NA	0.000839521	0.00418501	38.1661	EEF1A2	YES	EEF1A2 (Eukaryotic Translation Elongation Factor 1 Alpha 2) is a Protein Coding gene. Diseases associated with EEF1A2 include Epileptic Encephalopathy, Early Infantile, 33 and Mental Retardation, Autosomal Dominant 38. Among its related pathways are Viral mRNA Translation and Toxoplasmosis. Gene Ontology (GO) annotations related to this gene include GTP binding and GTPase activity. An important p…
chr19:55074001:55074300	0.4	0.4375	0.529412	0.941176	NA	0.954545	0.928571	NA	1.76126e-08	4.60175e-07	48.41	EPS8L1	NO	This gene encodes a protein that is related to epidermal growth factor receptor pathway substrate 8 (EPS8), a substrate for the epidermal growth factor receptor. The function of this protein is unknown. At least two alternatively spliced transcript variants encoding different isoforms have been found for this gene
chr7:27177001:27177300	0.388889	0.444444	0.954545	0.388889	NA	NA	NA	NA	0.0027587	0.0104732	32.2222	HOXA9	NO	HOXA9 (Homeobox A9) is a Protein Coding gene. Diseases associated with HOXA9 include Myeloid Leukemia and Leukemia. Among its related pathways are Transcriptional misregulation in cancer. Gene Ontology (GO) annotations related to this gene include sequence-specific DNA binding and enzyme binding.
chr17:38560801:38561100	0.363636	0.617647	0.928571	0.97561	NA	NA	NA	NA	7.74099e-12	4.67043e-10	50	SRCIN1	YES	SRCIN1 (SRC Kinase Signaling Inhibitor 1) is a Protein Coding gene. Diseases associated with SRCIN1 include Sclerosing Keratitis and Deep Keratitis. Among its related pathways are Adhesion and Neuroscience. Gene Ontology (GO) annotations related to this gene include protein kinase binding and protein domain specific binding. An important paralog of this gene is KIAA1217.
chr7:47583001:47583300	0.818182	0.227273	NA	0.979592	0.9	NA	0.928571	NA	3.2671e-10	1.33267e-08	45.2011	TNS3	NO	TNS3 (Tensin 3) is a Protein Coding gene. Diseases associated with TNS3 include Anterior Compartment Syndrome and Primary Syphilis. Among its related pathways are Signaling by GPCR and MET promotes cell motility. Gene Ontology (GO) annotations related to this gene include phosphatase activity.
chr10:97736401:97736700	0.692308	0.466667	NA	NA	NA	NA	0.84375	0.954545	0.000794756	0.00400052	28.1633	ZFYVE27	NO	This gene encodes a protein with several transmembrane domains, a Rab11-binding domain and a lipid-binding FYVE finger domain. The encoded protein appears to promote neurite formation. A mutation in this gene has been reported to be associated with hereditary spastic paraplegia, however the pathogenicity of the mutation, which may simply represent a polymorphism, is unclear
chr19:37693201:37693500	0.8	0.466667	NA	0.888889	NA	NA	NA	0.944444	0.000970627	0.00467919	31.4904	ZNF781	NO	May be involved in transcriptional regulation
Note: Fetal liver H3K27me3/H3K4me3 bivalent genes refer to reference 48; Gene function annotations were from GeneCards database (https://www.genecards.org/).
