# Supplementary material for: Spatial Multiomics Analysis Reveals Only Minor Genetic and Epigenetic Changes in Human Liver Cancer Stem-Like Cells Compared With Other Tumor Parenchymal Cells
Source: Front Cell Dev Biol. 2022 Feb 9;10:810687. doi: 10.3389/fcell.2022.810687 (PMC8863946; doi:10.3389/fcell.2022.810687)
Supplement: Supplementary file 2 [file DataSheet2.zip › Table S1.xlsx]

## Sheet: P2
Table S1. Clinicopathological characteristics of the patients involved in this study.
Characteristics	Results	reference
Sex	Male
Age	44
HBsAg	Positive
HBV DNA (PCR)	4330	<50 IU/ml
AFP	>1210	0-20 μg/L
CA19-9	9.9	0-39 U/ml
CEA	4.8	0-10 ug/ml
ALT	91	<45 U/L
AST	233	<50 U/L
Location in the liver	Right lobe
Number of nodules	Single nodule
Tumor size	5.3×4.7cm
Cirrhosis	Micronodular cirrhosis
Surgical resection date	2018-01-24
Abbreviations: AFP, alpha-fetoprotein; CA, carbohydrate antigen; ALT, alanine aminotransaminase; AST, aspartate aminotransferase; CEA, carcinoembryonic antigen; HBsAg, hepatitis B surface antigen.

## Sheet: For HCC-CCA (P2) screen
Table S1. Clinicopathological characteristics of the patients involved in this study.
Patients #	Sex	Age	HBsAg (IHC)	Diagnosis	LCSL cells	Ref. #	Note
1	Male	64	+	HCC	-	178208
2	Male	42	+	HCC	-	178215
3	Female	33	+	HCC	-	195792
4	Male	29	+	HCC	-	195849
5	Male	55	-	HCC	-	196800
6	Male	52	+	HCC	-	196821	P1
7	Male	60	+	HCC	-	197036
8	Female	66	+	HCC	-	197161
9	Male	46	+	HCC	-	198266
10	Male	62	-	HCC	-	198358
11	Male	52	+	HCC	-	198362
12	Male	54	+	HCC	-	198416
13	Female	56	+	HCC	-	198547
14	Male	75	+	HCC	-	18102
15	Male	52	+	HCC	-	198829
16	Male	52	+	HCC	-	199430
17	Male	59	+	HCC	-	199503
18	Male	60	-	HCC	-	199598
19	Male	64	+	HCC	-	200387
20	Male	47	+	HCC	-	200525
21	Male	43	+	HCC	-	200493
22	Male	60	-	HCC	-	200874
23	Male	48	+	HCC	-	200911
24	Male	55	+	HCC	-	132860
25	Male	38	-	HCC	-	201445
26	Male	60	-	HCC	-	201700
27	Male	39	+	HCC	-	201502
28	Male	44	+	HCC-CCA	+	201661	P2
29	Male	61	+	HCC	-	201668
30	Male	50	+	HCC	-	201719
31	Male	30	+	HCC	-	201763
32	Male	61	+	HCC	-	201748
33	Male	52	-	HCC	-	201814
34	Male	55	+	HCC	-	201665
35	Male	40	+	HCC	-	200577

## Sheet: FFPE (LCSL+) 
Table S1. Clinicopathological characteristics of the patients involved in this study.
Patients #	Sex	Age	HBsAg (IHC)	Diagnosis	LCSL cells	Ref. #	Year of surgery	Note	IHC for Ki-67	IHC for DNA modifications
36	Male	53	+	HCC-CCA	+	173908	2017		YES	YES
37	Male	58	+	HCC-CCA	+	197042	2019		YES	YES
38	Male	45	+	HCC-CCA	+	173571	2017			YES
39	Male	55	+	HCC-CCA	+	180379	2018		YES	YES
40	Male	56	+	HCC-CCA	+	182244	2018		YES	YES
41	Male	67	-	HCC-CCA	+	183989	2018		YES	YES
42	Female	48	+	HCC-CCA	+	185956	2018		YES	YES
43	Male	48	+	HCC-CCA	+	197667	2019		YES	YES
44	Male	47	+	HCC-CCA	+	173213	2017	P4	YES	YES
45	Male	53	+	HCC-CCA	+	180951	2018		YES	YES
46	Male	68	-	HCC-CCA	+	182306	2018		YES	YES
47	Male	68	+	HCC-CCA	+	182606	2018		YES	YES
48	Male	58	+	HCC-CCA	+	184128	2018		YES	YES
49	Male	50	+	HCC-CCA	+	176555	2017		YES	YES
50	Male	62	-	HCC-CCA	+	197402	2019		YES	YES
51	Male	53	-	HCC-CCA	+	177202	2017		YES	YES
52	Male	61	-	HCC-CCA	+	176674	2017		YES	YES
53	Male	44	-	HCC-CCA	+	185001	2018		YES	YES
54	Male	32	-	HCC-CCA	+	178344	2017		YES	YES
55	Female	60	-	HCC-CCA	+	180761	2018		YES	YES
56	Male	60	+	HCC-CCA	+	173987	2017		YES	YES
57	Female	51	+	HCC-CCA	+	180085	2018		YES	YES
58	Male	44	+	HCC-CCA	+	180576	2018	P2	YES	YES
59	Male	46	+	HCC-CCA	+	197668	2019
60	Male	49	-	HCC-CCA	+	190035	2019
61	Male	50	+	HCC-CCA	+	185838	2018
62	Male	59	-	HCC-CCA	+	185109	2018
63	Male	36	+	HCC-CCA	+	183902	2018
64	Male	63	+	HCC-CCA	+	182813	2018
65	Male	51	-	HCC-CCA	+	181895	2018
66	Female	59	+	HCC-CCA	+	180650	2018
67	Male	40	+	HCC-CCA	+	176915	2017
68	Male	47	+	HCC-CCA	+	174797	2017
69	Male	57	-	HCC-CCA	+	173608	2017
70	Male	43	+	HCC-CCA	+	171926	2017
71	Male	48	-	HCC-CCA	+	180240	2018
72	Female	68	+	HCC-CCA	+	180212	2018
73	Female	46	-	HCC-CCA	+	178822	2017
74	Male	66	+	HCC-CCA	+	178588	2017
75	Male	43	+	HCC-CCA	+	174846	2017
76	Male	60	+	HCC-CCA	+	171795	2017
77	Male	52	-	HCC-CCA	+	170427	2017
78	Male	50	-	HCC-CCA	+	197785	2019
79	Female	31	+	HCC-CCA	+	180420	2018
80	Male	51	+	HCC-CCA	+	174065	2017
81	Female	51	+	HCC-CCA	+	172508	2017
82	Male	50	+	HCC-CCA	+	180994	2018
83	Male	55	+	HCC-CCA	+	180750	2018
84	Male	60	+	HCC-CCA	+	188007	2018
85	Male	73	-	HCC-CCA	+	184897	2018
86	Female	64	-	HCC-CCA	+	182891	2018
87	Female	74	+	HCC-CCA	+	176493	2017
88	Male	49	+	HCC-CCA	+	197157	2019
89	Male	65	+	HCC-CCA	+	176914	2017
90	Male	55	+	HCC-CCA	+	198820	2019		YES	YES
91	Male	60	+	HCC-CCA	+	198898	2019		YES	YES
92	Male	54	-	HCC-CCA	+	180191	2018
93	Female	44	+	HCC-CCA	+	174724	2017		YES
94	Male	63	+	HCC	+	93692	2009			YES
95	Male	36	+	HCC	+	94156	2009		YES	YES
96	Male	43	+	HCC	+	94468	2009			YES
97	Male	55	+	HCC	+	94445	2009			YES
98	Male	43	+	HCC	+	101486	2010			YES
99	Male	52	+	HCC	+	101550	2010		YES	YES
100	Male	58	+	HCC	+	104808	2010			YES
101	Female	41	+	HCC	+	113036	2011			YES
102	Female	64	+	HCC	+	130132	2013			YES
103	Female	56	+	HCC	+	182725	2018		YES	YES
104	Male	50	+	HCC	+	162853	2016			YES
105	Male	30	+	HCC	+	163556	2016		YES	YES
106	Male	69	+	HCC	+	163730	2016			YES
107	Male	61	+	HCC	+	163731	2016			YES
108	Female	43	+	HCC	+	164204	2016		YES	YES
109	Male	48	+	HCC	+	164200	2016			YES
110	Male	53	+	HCC	+	166615	2016			YES
111	Male	59	+	HCC	+	170821	2017		YES	YES
112	Male	47	-	HCC	+	178298	2017			YES
113	Male	47	-	HCC	+	178355	2017		YES	YES
114	Male	43	-	HCC	+	178416	2017		YES	YES
115	Male	36	-	HCC	+	178267	2017		YES	YES
116	Male	36	+	HCC	+	178347	2017		YES	YES
117	Male	51	+	HCC	+	180847	2018		YES	YES
118	Male	51	+	HCC	+	181935	2018		YES	YES
119	Male	39	+	HCC	+	181958	2018		YES	YES
120	Male	50	+	HCC	+	181956	2018		YES	YES
121	Male	68	+	HCC	+	182203	2018		YES	YES
122	Male	43	+	HCC	+	182458	2018			YES
123	Female	38	+	HCC	+	182654	2018		YES	YES
124	Male	74	-	HCC	+	187997	2018		YES	YES
125	Male	43	+	HCC	+	203510	2020		YES	YES
126	Male	57	-	HCC	+	204962	2020		YES	YES
127	Male	42	+	HCC	+	203735	2020	P7	YES	YES
128	Male	46	-	HCC	+	155896	2015		YES	YES
A1	Male	65	+	HCC-CCA	+	200374	2020		YES	YES
A2	Male	55	+	HCC-CCA	+	169594	2016		YES	YES
A3	Male	48	+	HCC-CCA	+	169568	2016		YES	YES
A4	Male	53	+	HCC-CCA	+	164061	2016			YES
A5	Male	49	-	HCC-CCA	+	169426	2016		YES	YES

## Sheet: For P7 screen
Table S1. Clinicopathological characteristics of the patients involved in this study.
Patients #	Sex	Age	HBsAg (IHC)	Diagnosis	LCSL cells	Ref. #	Note
129	Male	55	-	HCC	-	230547
130	Male	66	-	HCC	-	230002
131	Male	50	+	HCC	-	230535
132	Male	42	+	HCC	+	215662	P7
133	Male	63	+	HCC	-	230577
134	Male	60	+	HCC	-	230528
135	Male	72	+	HCC	-	230227
136	Male	74	+	CCA	+	230357
137	Male	54	-	HCC	-	230659
138	Female	65	-	HCC	-	230646
139	Male	54	+	HCC	-	230624
140	Female	69	-	HCC	-	230623
141	Male	72	+	HCC	-	208313
142	Male	43	+	HCC	-	230648
143	Male	33	+	HCC	-	230467
144	Male	54	+	HCC	-	230995
145	Male	62	+	HCC	-	230899
146	Male	64	+	HCC	-	230968
147	Male	41	-	HCC	-	357930
148	Female	34	+	HCC	-	231280
149	Female	55	+	HCC	-	231249
150	Male	46	+	HCC	-	359017
151	Female	46	+	HCC	-	359133
